# Supplementary material for: Identification of KW-2449 as a dual inhibitor of ferroptosis and necroptosis reveals that autophagy is a targetable pathway for necroptosis inhibitors to prevent ferroptosis
Source: Cell Death Dis. 2024 Oct 21;15(10):764. doi: 10.1038/s41419-024-07157-9 (PMC11493980; doi:10.1038/s41419-024-07157-9)
Supplement: Supplementary file 2 — Supplementary table 1 [file 41419_2024_7157_MOESM2_ESM.xlsx]

## Sheet: Sheet1
Homo sapiens	Gene ID	Mus musculus	Gene ID
AMBRA1	55626	Ambra1	228361
ARNT	405	Arnt	11863
ARSA	410	Arsa	11883
ARSB	411	Arsb	11881
ATF4	468	Atf4	11911
ATF6	22926	Atf6	226641
ATG10	83734	Atg10	66795
ATG12	9140	Atg12	67526
ATG16L1	55054	Atg16l1	77040
ATG16L2	89849	ATG16l2	73683
ATG2A	23130	Atg2a	329015
ATG2B	55102	Atg2b	76559
ATG3	64422	Atg3	67841
ATG4A	115201	ATG4a	666468
ATG4B	23192	Atg4b	66615
ATG4C	84938	Atg4c	242557
ATG4D	84971	Atg4d	235040
ATG5	9474	Atg5	11793
ATG7	10533	Atg7	74244
ATG9A	79065	Atg9a	245860
ATG9B	285973	Atg9b	213948
ATIC	471	Atic	108147
BAG1	573	Bag1	12017
BAG3	9531	Bag3	29810
BAK1	578	Bak1	12018
BAX	581	Bax	12028
BCL2	596	Bcl2	12043
BCL2L1	598	Bcl2l1	12048
BECN1	8678	Becn1	56208
BID	637	Bid	12122
BIRC5	332	Birc5	11799
BIRC6	57448	Birc6	12211
BNIP1	662	Bnip1	224630
BNIP3	664	Bnip3	12176
BNIP3L	665	Bnip3l	12177
C12orf44/ATG101	60673	Atg101	68118
CALCOCO2	10241	Calcoco2	76815
CAMKK2	10645	Camkk2	207565
CANX	821	Canx	12330
CAPN1	823	Capn1	12333
CAPN10	11132	Capn10	23830
CAPN2	824	Capn2	12334
CAPNS1	826	Capns1	12336
CASP1	834	Casp1	12362
CASP3	836	Casp3	12367
CASP4	837	Casp4	12363
CASP8	841	Casp8	12370
CCL2	6347	Ccl2	20296
CCR2	729230	Ccr2	12772
CD46	4179	Cd46	17221
CDKN1A	1026	Cdkn1a	12575
CDKN1B	1027	Cdkn1b	12576
CDKN2A	1029	Cdkn2a	12578
CFLAR	8837	Cflar	12633
CHMP2B	25978	Chmp2b	68942
CHMP4B	128866	Chmp4b	75608
CLN3	1201	Cln3	12752
CTSB	1508	Ctsb	13030
CTSD	1509	Ctsd	13033
CTSL1	1514	Ctsl	13039
CX3CL1	6376	Cx3cl1	20312
CXCR4	7852	Cxcr4	12767
DAPK1	1612	Dapk1	69635
DAPK2	23604	Dapk2	13143
DDIT3	1649	Ddit3	13198
DLC1	10395	Dlc1	50768
DNAJB1	3337	Dnajb1	81489
DNAJB9	4189	Dnajb9	27362
DRAM1	55332	Dram1	71712
EDEM1	9695	Edem1	192193
EEF2	1938	Eef2	13629
EEF2K	29904	Eef2k	13631
EGFR	1956	Egfr	13649
EIF2AK2	5610	Eif2ak2	19106
EIF2AK3	9451	Eif2ak3	13666
EIF2S1	1965	Eif2s1	13665
EIF4EBP1	1978	Eif4ebp1	13685
EIF4G1	1981	Eif4g1	208643
ERBB2	2064	Erbb2	13866
ERN1	2081	Ern1	78943
ERO1L	30001	Ero1a	50527
FADD	8772	Fadd	14082
FAM48A	55578	Supt20	56790
FAS	355	Fas	14102
FKBP1A	2280	Fkbp1a	14225
FKBP1B	2281	Fkbp1b	14226
FOS	2353	Fos	14281
FOXO1	2308	Foxo1	56458
FOXO3	2309	Foxo3	56484
GAA	2548	Gaa	14387
GABARAP	11337	Gabarap	56486
GABARAPL1	23710	Gabarapl1	57436
GABARAPL2	11345	Gabarapl2	93739
GAPDH	2597	Gapdh	14433
GNAI3	2773	Gnai3	14679
GNB2L1	10399	Gnb2l1	14694
GOPC	57120	Gopc	94221
GRID1	2894	Grid1	14803
GRID2	2895	Grid2	14804
HDAC1	3065	Hdac1	433759
HDAC6	10013	Hdac6	15185
HGS	9146	Hgs	15239
HIF1A	3091	Hif1a	15251
HSP90AB1	3326	Hsp90ab1	15516
HSPA5	3309	Hspa5	14828
HSPA8	3312	Hspa8	15481
HSPB8	26353	Hspb8	80888
IFNG	3458	Ifng	15978
IKBKB	3551	Ikbkb	16150
IKBKE	9641	Ikbke	56489
IL24	11009	Il24	93672
IRGM	345611	Irgm	15944
ITGA3	3675	Itga3	16400
ITGA6	3655	Itga6	16403
ITGB1	3688	Itgb1	16412
ITGB4	3691	Itgb4	192897
ITPR1	3708	Itpr1	16438
KIAA0226	9711	Rubcn	100502698
KIAA0652	9776	Atg13	51897
KIAA0831	22863	Atg14	100504663
KIF5B	3799	Kif5b	16573
KLHL24	54800	Klhl24	75785
LAMP1	3916	Lamp1	16783
LAMP2	3920	Lamp2	16784
MAP1LC3A	84557	Map1lc3a	66734
MAP1LC3B	81631	Map1lc3b	67443
MAP2K7	5609	Map2k7	Map2K7
MAPK1	5594	Mapk1	26413
MAPK3	5595	Mapk3	26417
MAPK8	5599	Mapk8	26419
MAPK8IP1	9479	Mapk8Ip1	19099
MAPK9	5601	Mapk9	26420
MBTPS2	51360	Mbtps2	270669
MLST8	64223	Mlst8	56716
MTMR14	64419	Mtmr14	97287
MTOR	2475	Mtor	56717
MYC	4609	Myc	17869
NAF1	92345	Naf1	234344
NAMPT	10135	Nampt	59027
NBR1	4077	Nbr1	17966
NCKAP1	10787	Nckap1	50884
NFE2L2	4780	Nfe2L2	18024
NFKB1	4790	Nfkb1	18033
NKX2-3	159296	Nkx2-3	18089
NLRC4	58484	Nlrc4	268973
NPC1	4864	Npc1	18145
NRG1	3084	Nrg1	211323
NRG2	9542	Nrg2	100042150
NRG3	10718	Nrg3	18183
P4HB	5034	P4hb	18453
PARK2	5071	Prkn	50873
PARP1	142	Parp1	11545
PEA15	8682	Pea15a	18611
PELP1	27043	Pelp1	75273
PEX14	5195	Pex14	56273
PEX3	8504	Pex3	56535
PIK3C3	5289	Pik3c3	225326
PIK3R4	30849	Pik3r4	75669
PINK1	65018	Pink1	68943
PPP1R15A	23645	Ppp1r15a	17872
PRKAB1	5564	Prkab1	19079
PRKAR1A	5573	Prkar1a	19084
PRKCD	5580	Prkcd	18753
PRKCQ	5588	Prkcq	18761
PTEN	5728	Pten	19211
PTK6	5753	Ptk6	20459
RAB11A	8766	Rab11a	53869
RAB1A	5861	Rab1a	19324
RAB24	53917	Rab24	19336
RAB33B	83452	Rab33b	19338
RAB5A	5868	Rab5a	271457
RAB7A	7879	Rab7	19349
RAC1	5879	Rac1	19353
RAF1	5894	Raf1	110157
RB1	5925	Rb1	19645
RB1CC1	9821	Rb1cc1	12421
RELA	5970	Rela	19697
RGS19	10287	Rgs19	56470
RHEB	6009	Rheb	19744
RPS6KB1	6198	Rps6kb1	72508
RPTOR	57521	Rptor	74370
SERPINA1	5265	Serpina1d	20703
SESN2	83667	Sesn2	230784
SH3GLB1	51100	Sh3glb1	54673
SIRT1	23411	Sirt1	93759
SIRT2	22933	Sirt2	64383
SPHK1	8877	Sphk1	20698
SPNS1	83985	Spns1	73658
SQSTM1	8878	Sqstm1	18412
ST13	6767	St13	70356
STK11	6794	Stk11	20869
TBK1	29110	Tbk1	56480
TM9SF1	10548	Tm9sf1	74140
TMEM49	81671	Vmp1	75909
TMEM74	157753	Tmem74	239408
TNFSF10	8743	Tnfsf10	22035
TP53	7157	Trp53	22059
TP53INP2	58476	Tp53Inp2	68728
TP63	8626	Trp63	22061
TP73	7161	Trp73	22062
TSC1	7248	Tsc1	64930
TSC2	7249	Tsc2	22084
TUSC1	286319	Tusc1	69136
ULK1	8408	Ulk1	22241
ULK2	9706	Ulk2	29869
ULK3	25989	Ulk3	71742
USP10	9100	Usp10	22224
UVRAG	7405	Uvrag	78610
VAMP3	9341	Vamp3	22319
VAMP7	6845	Vamp7	20955
VEGFA	7422	Vegfa	22339
WDFY3	23001	Wdfy3	72145
WDR45	11152	Wdr45	54636
WDR45L	56270	Wdr45b	66840
WIPI1	55062	Wipi1	52639
WIPI2	26100	Wipi2	74781
ZFYVE1	53349	Zfyve1	217695
APOL1	8542	Not available
C17orf88/FAM215A	23591	Not available
DIRAS3	9077	Not available
MAP1LC3C	440738	Not available
