# Supplementary material for: Identification of KW-2449 as a dual inhibitor of ferroptosis and necroptosis reveals that autophagy is a targetable pathway for necroptosis inhibitors to prevent ferroptosis
Source: Cell Death Dis. 2024 Oct 21;15(10):764. doi: 10.1038/s41419-024-07157-9 (PMC11493980; doi:10.1038/s41419-024-07157-9)
Supplement: Supplementary file 3 — Supplementary table 2 [file 41419_2024_7157_MOESM3_ESM.xlsx]

## Sheet: Sheet1
Supplementary Table 2. List of Differentially expressed genes (DEGs) between RSL3-treated group and control group
Gene ID	name	baseMean	log2FC	Pvalue	Padj	trend	Description	Note: P value was calculated using DESeq2 package (v1.20.0) (see details in “Methods”).
ENSMUSG00000024079	Eif2ak2	3042.96	-1.54359	1.07e-40	1.93e-38	DOWN	eukaryotic translation initiation factor 2-alpha kinase 2 [Source:MGI Symbol;Acc:MGI:1353449]
ENSMUSG00000035385	Ccl2	2717.56	-1.24072	7.48e-32	1.04e-29	DOWN	chemokine (C-C motif) ligand 2 [Source:MGI Symbol;Acc:MGI:98259]
ENSMUSG00000018921	Pelp1	2087.53	-1.14769	5.8e-23	5.32e-21	DOWN	proline, glutamic acid and leucine rich protein 1 [Source:MGI Symbol;Acc:MGI:1922523]
ENSMUSG00000027739	Rab33b	1234.06	-1.15968	1.67e-19	1.24e-17	DOWN	RAB33B, member RAS oncogene family [Source:MGI Symbol;Acc:MGI:1330805]
ENSMUSG00000028991	Mtor	3230.82	-0.702404	7.38e-12	2.8e-10	DOWN	mechanistic target of rapamycin kinase [Source:MGI Symbol;Acc:MGI:1928394]
ENSMUSG00000004446	Bid	2581.3	-0.694999	8.32e-11	2.8e-09	DOWN	BH3 interacting domain death agonist [Source:MGI Symbol;Acc:MGI:108093]
ENSMUSG00000002948	Map2k7	2603.96	-0.672903	5.24e-09	1.36e-07	DOWN	mitogen-activated protein kinase kinase 7 [Source:MGI Symbol;Acc:MGI:1346871]
ENSMUSG00000015522	Arnt	4951.26	-0.540666	2.58e-08	6.01e-07	DOWN	aryl hydrocarbon receptor nuclear translocator [Source:MGI Symbol;Acc:MGI:88071]
ENSMUSG00000043940	Wdfy3	3056.75	-0.763799	3.78e-08	8.53e-07	DOWN	WD repeat and FYVE domain containing 3 [Source:MGI Symbol;Acc:MGI:1096875]
ENSMUSG00000029471	Camkk2	917.381	-0.755049	2.28e-07	4.43e-06	DOWN	calcium/calmodulin-dependent protein kinase kinase 2, beta [Source:MGI Symbol;Acc:MGI:2444812]
ENSMUSG00000024778	Fas	283.516	-1.1739	4.56e-07	8.42e-06	DOWN	Fas (TNF receptor superfamily member 6) [Source:MGI Symbol;Acc:MGI:95484]
ENSMUSG00000026812	Tsc1	4736.49	-0.490049	1.06e-06	1.83e-05	DOWN	TSC complex subunit 1 [Source:MGI Symbol;Acc:MGI:1929183]
ENSMUSG00000033628	Pik3c3	1483.5	-0.612631	2.27e-06	3.64e-05	DOWN	phosphatidylinositol 3-kinase catalytic subunit type 3 [Source:MGI Symbol;Acc:MGI:2445019]
ENSMUSG00000032571	Pik3r4	973.336	-0.655571	2.76e-06	4.36e-05	DOWN	phosphoinositide-3-kinase regulatory subunit 4 [Source:MGI Symbol;Acc:MGI:1922919]
ENSMUSG00000035629	Rubcn	3948.51	-0.381297	2.75e-05	0.000349579	DOWN	RUN domain and cysteine-rich domain containing, Beclin 1-interacting protein [Source:MGI Symbol;Acc:MGI:1915160]
ENSMUSG00000062312	Erbb2	1370.79	-0.53778	3.44e-05	0.000429209	DOWN	erb-b2 receptor tyrosine kinase 2 [Source:MGI Symbol;Acc:MGI:95410]
ENSMUSG00000057329	Bcl2	335.778	-0.901506	6.81e-05	0.000792692	DOWN	B cell leukemia/lymphoma 2 [Source:MGI Symbol;Acc:MGI:88138]
ENSMUSG00000026029	Casp8	988.299	-0.482343	0.000427804	0.00410269	DOWN	caspase 8 [Source:MGI Symbol;Acc:MGI:1261423]
ENSMUSG00000030269	Mtmr14	2045.32	-0.40815	0.000518771	0.00487121	DOWN	myotubularin related protein 14 [Source:MGI Symbol;Acc:MGI:1916075]
ENSMUSG00000031077	Fadd	242.797	-1.06625	0.000584961	0.00541793	DOWN	Fas (TNFRSF6)-associated via death domain [Source:MGI Symbol;Acc:MGI:109324]
ENSMUSG00000015839	Nfe2l2	6714.63	-0.297383	0.000613971	0.00566405	DOWN	nuclear factor, erythroid derived 2, like 2 [Source:MGI Symbol;Acc:MGI:108420]
ENSMUSG00000025583	Rptor	3937.45	-0.308648	0.00124286	0.0105384	DOWN	regulatory associated protein of MTOR, complex 1 [Source:MGI Symbol;Acc:MGI:1921620]
ENSMUSG00000027111	Itga6	2271.39	-0.375742	0.00298236	0.0230917	DOWN	integrin alpha 6 [Source:MGI Symbol;Acc:MGI:96605]
ENSMUSG00000032308	Ulk3	299.107	-0.643203	0.00380467	0.0284997	DOWN	unc-51-like kinase 3 [Source:MGI Symbol;Acc:MGI:1918992]
ENSMUSG00000007659	Bcl2l1	2307.56	-0.379157	0.00592421	0.0416892	DOWN	BCL2-like 1 [Source:MGI Symbol;Acc:MGI:88139]
ENSMUSG00000046873	Mbtps2	1140.86	-0.385768	0.00710888	0.0487107	DOWN	membrane-bound transcription factor peptidase, site 2 [Source:MGI Symbol;Acc:MGI:2444506]
ENSMUSG00000033538	Casp4	1721.89	-0.370828	0.0082092	0.0550862	DOWN	caspase 4, apoptosis-related cysteine peptidase [Source:MGI Symbol;Acc:MGI:107700]
ENSMUSG00000042628	Zfyve1	1481.46	-0.316429	0.00981249	0.0636397	DOWN	zinc finger, FYVE domain containing 1 [Source:MGI Symbol;Acc:MGI:3026685]
ENSMUSG00000041341	Atg2b	6388.05	-0.275298	0.0117568	0.0742804	DOWN	autophagy related 2B [Source:MGI Symbol;Acc:MGI:1923809]
ENSMUSG00000024191	Bnip1	489.241	-0.463406	0.0124575	0.077983	DOWN	BCL2/adenovirus E1B interacting protein 1 [Source:MGI Symbol;Acc:MGI:109328]
ENSMUSG00000022105	Rb1	1006.83	-0.401087	0.0126106	0.0787935	DOWN	RB transcriptional corepressor 1 [Source:MGI Symbol;Acc:MGI:97874]
ENSMUSG00000003031	Cdkn1b	3542.96	-0.246779	0.0129083	0.0803185	DOWN	cyclin-dependent kinase inhibitor 1B [Source:MGI Symbol;Acc:MGI:104565]
ENSMUSG00000024073	Birc6	7905.7	-0.374021	0.0148756	0.0903419	DOWN	baculoviral IAP repeat-containing 6 [Source:MGI Symbol;Acc:MGI:1276108]
ENSMUSG00000019861	Gopc	1013.5	-0.328521	0.0181889	0.10679	DOWN	golgi associated PDZ and coiled-coil motif containing [Source:MGI Symbol;Acc:MGI:2149946]
ENSMUSG00000021948	Prkcd	3507.4	-0.212819	0.0228482	0.129274	DOWN	protein kinase C, delta [Source:MGI Symbol;Acc:MGI:97598]
ENSMUSG00000020516	Rps6kb1	2103.09	-0.217748	0.0440501	0.219487	DOWN	ribosomal protein S6 kinase, polypeptide 1 [Source:MGI Symbol;Acc:MGI:1270849]
ENSMUSG00000047767	Atg16l2	292.734	-0.451113	0.0453235	0.224349	DOWN	autophagy related 16-like 2 (S. cerevisiae) [Source:MGI Symbol;Acc:MGI:1920933]
ENSMUSG00000039304	Tnfsf10	5.74501	-3.58442	0.0456894	0.22572	DOWN	tumor necrosis factor (ligand) superfamily, member 10 [Source:MGI Symbol;Acc:MGI:107414]
ENSMUSG00000030720	Cln3	126.654	-0.703835	0.0466895	0.2294	DOWN	ceroid lipofuscinosis, neuronal 3, juvenile (Batten, Spielmeyer-Vogt disease) [Source:MGI Symbol;Acc:MGI:107537]
ENSMUSG00000005483	Dnajb1	50424.3	4.09204	0	0	UP	DnaJ heat shock protein family (Hsp40) member B1 [Source:MGI Symbol;Acc:MGI:1931874]
ENSMUSG00000030847	Bag3	11426.2	3.76759	5.2e-293	1.81e-289	UP	BCL2-associated athanogene 3 [Source:MGI Symbol;Acc:MGI:1352493]
ENSMUSG00000015656	Hspa8	204766	3.35691	5.98e-150	6.41e-147	UP	heat shock protein 8 [Source:MGI Symbol;Acc:MGI:105384]
ENSMUSG00000022346	Myc	19592.2	1.86972	1.61e-114	1.21e-111	UP	myelocytomatosis oncogene [Source:MGI Symbol;Acc:MGI:97250]
ENSMUSG00000041548	Hspb8	10965	2.25064	2.84e-99	1.65e-96	UP	heat shock protein 8 [Source:MGI Symbol;Acc:MGI:2135756]
ENSMUSG00000015837	Sqstm1	152309	1.848	4.44e-87	2.13e-84	UP	sequestosome 1 [Source:MGI Symbol;Acc:MGI:107931]
ENSMUSG00000023944	Hsp90ab1	215661	1.65495	1.71e-80	7.21e-78	UP	heat shock protein 90 alpha (cytosolic), class B member 1 [Source:MGI Symbol;Acc:MGI:96247]
ENSMUSG00000026864	Hspa5	67217	1.2203	1.26e-63	4.05e-61	UP	heat shock protein 5 [Source:MGI Symbol;Acc:MGI:95835]
ENSMUSG00000014905	Dnajb9	3899.51	1.55583	1.7e-63	5.4e-61	UP	DnaJ heat shock protein family (Hsp40) member B9 [Source:MGI Symbol;Acc:MGI:1351618]
ENSMUSG00000040435	Ppp1r15a	20911.5	1.29327	4.83e-49	1.14e-46	UP	protein phosphatase 1, regulatory subunit 15A [Source:MGI Symbol;Acc:MGI:1927072]
ENSMUSG00000023951	Vegfa	14394.2	1.25714	9.47e-48	2.17e-45	UP	vascular endothelial growth factor A [Source:MGI Symbol;Acc:MGI:103178]
ENSMUSG00000030161	Gabarapl1	12022.3	1.05175	3.56e-31	4.7e-29	UP	gamma-aminobutyric acid (GABA) A receptor-associated protein-like 1 [Source:MGI Symbol;Acc:MGI:1914980]
ENSMUSG00000022403	St13	19301.5	0.711047	4.99e-21	4.09e-19	UP	suppression of tumorigenicity 13 [Source:MGI Symbol;Acc:MGI:1917606]
ENSMUSG00000037526	Atg14	2106.01	1.09085	7.89e-21	6.41e-19	UP	autophagy related 14 [Source:MGI Symbol;Acc:MGI:1261775]
ENSMUSG00000025793	Hgs	5686.39	0.746695	4.74e-17	2.97e-15	UP	HGF-regulated tyrosine kinase substrate [Source:MGI Symbol;Acc:MGI:104681]
ENSMUSG00000023067	Cdkn1a	12039.5	0.747889	2.86e-13	1.27e-11	UP	cyclin-dependent kinase inhibitor 1A (P21) [Source:MGI Symbol;Acc:MGI:104556]
ENSMUSG00000028893	Sesn2	15199.9	0.678624	6e-13	2.58e-11	UP	sestrin 2 [Source:MGI Symbol;Acc:MGI:2651874]
ENSMUSG00000025130	P4hb	88356.4	0.577955	5.28e-12	2.03e-10	UP	prolyl 4-hydroxylase, beta polypeptide [Source:MGI Symbol;Acc:MGI:97464]
ENSMUSG00000031668	Eif2ak3	1869.2	0.798991	8.66e-12	3.26e-10	UP	eukaryotic translation initiation factor 2 alpha kinase 3 [Source:MGI Symbol;Acc:MGI:1341830]
ENSMUSG00000021477	Ctsl	51447	0.526625	9.95e-12	3.73e-10	UP	cathepsin L [Source:MGI Symbol;Acc:MGI:88564]
ENSMUSG00000061878	Sphk1	341.091	1.47476	2.23e-11	8.06e-10	UP	sphingosine kinase 1 [Source:MGI Symbol;Acc:MGI:1316649]
ENSMUSG00000062991	Nrg1	912.713	1.06582	1.98e-10	6.27e-09	UP	neuregulin 1 [Source:MGI Symbol;Acc:MGI:96083]
ENSMUSG00000034994	Eef2	319379	0.705145	4.67e-09	1.22e-07	UP	eukaryotic translation elongation factor 2 [Source:MGI Symbol;Acc:MGI:95288]
ENSMUSG00000021939	Ctsb	66462	0.449663	3.32e-08	7.56e-07	UP	cathepsin B [Source:MGI Symbol;Acc:MGI:88561]
ENSMUSG00000026496	Parp1	10230.5	0.440262	6.07e-08	1.32e-06	UP	poly (ADP-ribose) polymerase family, member 1 [Source:MGI Symbol;Acc:MGI:1340806]
ENSMUSG00000031628	Casp3	4898.03	0.494933	1.57e-07	3.16e-06	UP	caspase 3 [Source:MGI Symbol;Acc:MGI:107739]
ENSMUSG00000031523	Dlc1	3479.4	0.663338	1.77e-07	3.54e-06	UP	deleted in liver cancer 1 [Source:MGI Symbol;Acc:MGI:1354949]
ENSMUSG00000007891	Ctsd	12299.3	0.819252	1.81e-07	3.61e-06	UP	cathepsin D [Source:MGI Symbol;Acc:MGI:88562]
ENSMUSG00000025809	Itgb1	23049.8	0.401557	6.64e-07	1.19e-05	UP	integrin beta 1 (fibronectin receptor beta) [Source:MGI Symbol;Acc:MGI:96610]
ENSMUSG00000022620	Arsa	3879.26	0.490927	1.51e-06	2.52e-05	UP	arylsulfatase A [Source:MGI Symbol;Acc:MGI:88077]
ENSMUSG00000021116	Eif2s1	7944.47	0.397523	2.01e-06	3.25e-05	UP	eukaryotic translation initiation factor 2, subunit 1 alpha [Source:MGI Symbol;Acc:MGI:95299]
ENSMUSG00000017831	Rab5a	3642.76	0.591645	2.2e-06	3.54e-05	UP	RAB5A, member RAS oncogene family [Source:MGI Symbol;Acc:MGI:105926]
ENSMUSG00000044303	Cdkn2a	12296.7	0.489656	8.44e-06	0.000120136	UP	cyclin dependent kinase inhibitor 2A [Source:MGI Symbol;Acc:MGI:104738]
ENSMUSG00000022663	Atg3	2479.04	0.487256	1.8e-05	0.000238783	UP	autophagy related 3 [Source:MGI Symbol;Acc:MGI:1915091]
ENSMUSG00000013698	Pea15a	9756.68	0.347603	2.28e-05	0.000294412	UP	phosphoprotein enriched in astrocytes 15A [Source:MGI Symbol;Acc:MGI:104799]
ENSMUSG00000037204	Atg101	2834.87	0.534854	3.2e-05	0.000401208	UP	autophagy related 101 [Source:MGI Symbol;Acc:MGI:1915368]
ENSMUSG00000025579	Gaa	16266.6	0.363163	5.08e-05	0.000607163	UP	glucosidase, alpha, acid [Source:MGI Symbol;Acc:MGI:95609]
ENSMUSG00000032905	Atg12	4079.87	0.36289	6.87e-05	0.00079846	UP	autophagy related 12 [Source:MGI Symbol;Acc:MGI:1914776]
ENSMUSG00000026509	Capn2	12508.8	0.404238	0.000214677	0.00221286	UP	calpain 2 [Source:MGI Symbol;Acc:MGI:88264]
ENSMUSG00000014907	Naf1	3969.48	0.353312	0.00028193	0.0028191	UP	nuclear assembly factor 1 ribonucleoprotein [Source:MGI Symbol;Acc:MGI:2682306]
ENSMUSG00000020063	Sirt1	2600.25	0.445439	0.000380455	0.00369176	UP	sirtuin 1 [Source:MGI Symbol;Acc:MGI:2135607]
ENSMUSG00000031812	Map1lc3b	16820.4	0.358406	0.00045594	0.00433671	UP	microtubule-associated protein 1 light chain 3 beta [Source:MGI Symbol;Acc:MGI:1914693]
ENSMUSG00000016534	Lamp2	24244.1	0.285481	0.000499921	0.00471484	UP	lysosomal-associated membrane protein 2 [Source:MGI Symbol;Acc:MGI:96748]
ENSMUSG00000044167	Foxo1	586.806	0.691336	0.000523477	0.00490878	UP	forkhead box O1 [Source:MGI Symbol;Acc:MGI:1890077]
ENSMUSG00000031950	Gabarapl2	3590.56	0.410904	0.000695731	0.00632475	UP	gamma-aminobutyric acid (GABA) A receptor-associated protein-like 2 [Source:MGI Symbol;Acc:MGI:1890602]
ENSMUSG00000001794	Capns1	12708.8	0.336831	0.00138012	0.0115721	UP	calpain, small subunit 1 [Source:MGI Symbol;Acc:MGI:88266]
ENSMUSG00000020368	Canx	29647.3	0.268982	0.00162772	0.013462	UP	calnexin [Source:MGI Symbol;Acc:MGI:88261]
ENSMUSG00000018171	Vmp1	5143.36	0.303454	0.00170907	0.0140473	UP	vacuole membrane protein 1 [Source:MGI Symbol;Acc:MGI:1923159]
ENSMUSG00000031447	Lamp1	74088.8	0.316557	0.00187978	0.0152971	UP	lysosomal-associated membrane protein 1 [Source:MGI Symbol;Acc:MGI:96745]
ENSMUSG00000028800	Hdac1	5592.94	0.299707	0.00300108	0.0232161	UP	histone deacetylase 1 [Source:MGI Symbol;Acc:MGI:108086]
ENSMUSG00000021250	Fos	311.057	0.648668	0.00344374	0.0261473	UP	FBJ osteosarcoma oncogene [Source:MGI Symbol;Acc:MGI:95574]
ENSMUSG00000031161	Hdac6	3178.25	0.295907	0.00410106	0.0303772	UP	histone deacetylase 6 [Source:MGI Symbol;Acc:MGI:1333752]
ENSMUSG00000037062	Sh3glb1	6818.28	0.264885	0.00410823	0.0304222	UP	SH3-domain GRB2-like B1 (endophilin) [Source:MGI Symbol;Acc:MGI:1859730]
ENSMUSG00000029513	Prkab1	3727.04	0.283812	0.00437272	0.0321081	UP	protein kinase, AMP-activated, beta 1 non-catalytic subunit [Source:MGI Symbol;Acc:MGI:1336167]
ENSMUSG00000026192	Atic	13871.8	0.285843	0.00530657	0.0379363	UP	5-aminoimidazole-4-carboxamide ribonucleotide formyltransferase/IMP cyclohydrolase [Source:MGI Symbol;Acc:MGI:1351352]
ENSMUSG00000028945	Rheb	7352.09	0.250123	0.00600667	0.0421313	UP	Ras homolog enriched in brain [Source:MGI Symbol;Acc:MGI:97912]
ENSMUSG00000031778	Cx3cl1	110.257	1.01752	0.00619185	0.0432886	UP	chemokine (C-X3-C motif) ligand 1 [Source:MGI Symbol;Acc:MGI:1097153]
ENSMUSG00000020122	Egfr	2373.91	0.298095	0.0066401	0.0459388	UP	epidermal growth factor receptor [Source:MGI Symbol;Acc:MGI:95294]
ENSMUSG00000017119	Nbr1	6423.22	0.258703	0.008247	0.0552999	UP	NBR1, autophagy cargo receptor [Source:MGI Symbol;Acc:MGI:108498]
ENSMUSG00000024773	Atg2a	5171.14	0.274696	0.00900527	0.0593289	UP	autophagy related 2A [Source:MGI Symbol;Acc:MGI:1916291]
ENSMUSG00000002458	Rgs19	1159.61	0.300391	0.0214359	0.122501	UP	regulator of G-protein signaling 19 [Source:MGI Symbol;Acc:MGI:1915153]
ENSMUSG00000078566	Bnip3	1099.17	0.356122	0.0316347	0.168493	UP	BCL2/adenovirus E1B interacting protein 3 [Source:MGI Symbol;Acc:MGI:109326]
ENSMUSG00000031826	Usp10	4478.08	0.187087	0.0478498	0.23407	UP	ubiquitin specific peptidase 10 [Source:MGI Symbol;Acc:MGI:894652]
ENSMUSG00000030314	Atg7	1661.62	0.254559	0.0434841	0.217327	UP	autophagy related 7 [Source:MGI Symbol;Acc:MGI:1921494]
